# Supplementary material for: Quantitative photogrammetric methodology for measuring mammalian belly score in the painted dog
Source: PLoS One. 2021 Dec 14;16(12):e0261171. doi: 10.1371/journal.pone.0261171 (PMC8670687; doi:10.1371/journal.pone.0261171)
Supplement: S4 Data — (XLSX) [file pone.0261171.s004.xlsx]

## Sheet: Data entry
File Name	FL	VC	BCL	HC	LA	AA (Degrees)	AA (Radians)	BCLA (Pixels)	AdjBCL	BD	BS
Standardised Image	335.06	81.1	593.16	164.1	83	0	0	0	593.16	90.97	0.153365
If Front Leg Forward (BCL increases)	335.06	83.1	614.8	164.1	81	-2	-0.0349066	-21.4693	593.331	90.97	0.153321
If Front Leg Backward (BCL decreases)	335.06	79.1	573.13	164.1	85	2	0.0349066	20.0141	593.144	90.97	0.153369

## Sheet: Metadata
Measurement	Abbreviation	Formula
Front Leg	FL	Measurement displayed in pixels in Adobe
Vertical Chord Angle	VC	Angle automatically displayed from FL measurement in Adobe
Body Chord Length	BCL	Measurement displayed in pixels in Adobe
Horizontal Chord Angle	HC	Angle automatically displayed from BCL measurement in Adobe
Leg Angle	LA	Absolute value (HC-VC)
Angular Adjustment (Degrees)	AA (Degrees)	LA - 83
Angular Adjustment (Radians)	AA (Radians)	Radians (AA Degrees)
BCL Adjustment (Pixels)	BCLA (Pixels)	Tangent (AA Radians * BCL)
Adjusted BCL	AdjBCL	BCL + BCLA (Pixels)
Belly Drop	BD	Measurement displayed in pixels in Adobe
Belly Score	BS	BD / AdjBCL
